# Supplementary material for: Functional Characterization of Verticillium dahliae Race 3-Specific Gene VdR3e in Virulence and Elicitation of Plant Immune Responses
Source: Microbiol Spectr. 2023 Jun 28;11(4):e01083-23. doi: 10.1128/spectrum.01083-23 (PMC10434166; doi:10.1128/spectrum.01083-23)
Supplement: Supplemental file 2 — Tables S1 and S2. Download spectrum.01083-23-s0002.xlsx, XLSX file, 0.02 MB [file spectrum.01083-23-s0002.xlsx]

## Sheet: Table S1
Table S1 Information on homologous protein of VdR3e in fungi
Version	Genus	Species	Definition
KAH6840552.1	Alternaria	Alternaria alternata	hypothetical protein B0T12DRAFT_400142
XP_038783217.1		Alternaria burnsii	uncharacterized protein GT037_008825
RII22952.1		Alternaria sp. MG1	hypothetical protein CUC08_Gglean013163
RYO54054.1		Alternaria tenuissima	hypothetical protein AA0116_g10134
XP_040749372.1	Aspergillus	Aspergillus ochraceoroseus IBT 24754	uncharacterized protein P175DRAFT_0525782
KAH7559611.1	Bipolaris	Bipolaris maydis	hypothetical protein BM1_04548
XP_014082330.1		Bipolaris maydis ATCC 48331	hypothetical protein COCC4DRAFT_37154
XP_014551076.1		Bipolaris victoriae FI3	hypothetical protein COCVIDRAFT_42562
KAF4306724.1	Botryosphaeria	Botryosphaeria dothidea	hypothetical protein GTA08_BOTSDO05970
TGO59202.1	Botryotinia	Botryotinia convoluta	hypothetical protein BCON_0047g00410
TGO44648.1		Botryotinia narcissicola	hypothetical protein BOTNAR_0774g00020
KAF7957019.1	Botrytis	Botrytis aclada	hypothetical protein EAE96_004340
TGO61771.1		Botrytis elliptica	hypothetical protein BELL_1145g00020
THV45644.1		Botrytis galanthina	hypothetical protein BGAL_0465g00070
TGO31401.1		Botrytis hyacinthi	hypothetical protein BHYA_0993g00010
TGO79368.1		Botrytis porri	hypothetical protein BPOR_1954g00010
TGO14184.1		Botrytis tulipae	hypothetical protein BTUL_0057g00510
KAI3539233.1	Colletotrichum	Colletotrichum abscissum	hypothetical protein CABS02_11461
XP_037174322.1		Colletotrichum aenigma	uncharacterized protein CGCA056_v011861
KAF0321628.1		Colletotrichum asianum	hypothetical protein GQ607_011141
KAH0428725.1		Colletotrichum camelliae	hypothetical protein CcaCcLH18_08839
KAJ0333909.1		Colletotrichum chrysophilum	hypothetical protein KNSL1_013705
KAI3535862.1		Colletotrichum filicis	hypothetical protein CSPX01_11200
KAJ0305222.1		Colletotrichum fioriniae	hypothetical protein COL516b_005454
EXF79485.1		Colletotrichum fioriniae PJ7	hypothetical protein CFIO01_12584
KAF4412379.1		Colletotrichum fructicola	A-kinase anchor protein 4
KAF4480383.1		Colletotrichum fructicola Nara gc5	hypothetical protein CGGC5_v010654
XP_045266420.1		Colletotrichum gloeosporioides	uncharacterized protein GCG54_00008716
EQB45955.1		Colletotrichum gloeosporioides Cg-14	hypothetical protein CGLO_15085
TID07504.1		Colletotrichum higginsianum	hypothetical protein CH35J_001077
XP_018158919.1		Colletotrichum higginsianum IMI 349063	hypothetical protein CH63R_06094
XP_038744518.1		Colletotrichum karsti	uncharacterized protein CkaCkLH20_07323
GJC79676.1		Colletotrichum liriopes	hypothetical protein ColSpa_02514
XP_049137711.1		Colletotrichum lupini	uncharacterized protein CLUP02_17579
KAF6823947.1		Colletotrichum musicola	hypothetical protein CMUS01_10462
KAJ0269132.1		Colletotrichum noveboracense	hypothetical protein COL940_012723
KAJ0387292.1		Colletotrichum nupharicola	hypothetical protein COL922a_002532
XP_022475380.1		Colletotrichum orchidophilum	uncharacterized protein CORC01_06427
KAF6827724.1		Colletotrichum plurivorum	hypothetical protein CPLU01_08929
KXH43818.1		Colletotrichum salicis	hypothetical protein CSAL01_03980
KAG7043959.1		Colletotrichum scovillei	hypothetical protein JMJ77_0011779
TQN63673.1		Colletotrichum shisoi	hypothetical protein CSHISOI_11741
KAF4870119.1		Colletotrichum siamense	hypothetical protein CGCSCA1_v010752
TEA18095.1		Colletotrichum sidae	hypothetical protein C8034_v011370
KXH39760.1		Colletotrichum simmondsii	hypothetical protein CSIM01_07780
KAF6794959.1		Colletotrichum sojae	hypothetical protein CSOJ01_13575
KAI8170592.1		Colletotrichum sp. SAR 10_65	hypothetical protein KHU50_005826
KAI8313674.1		Colletotrichum sp. SAR11_59	hypothetical protein K4K61_007106
XP_049127304.1		Colletotrichum spaethianum	uncharacterized protein ColLi_05135
TDZ35026.1		Colletotrichum spinosum	hypothetical protein C8035_v010109
TKW52634.1		Colletotrichum tanaceti	hypothetical protein CTA1_12544
GKT60143.1		Colletotrichum tofieldiae	hypothetical protein ColTof3_07482
TDZ53981.1		Colletotrichum trifolii	hypothetical protein CTRI78_v006672
KAF4822964.1		Colletotrichum tropicale	hypothetical protein CGCTS75_v010471
XP_036574898.1		Colletotrichum truncatum	uncharacterized protein CTRU02_15166
KAF4928186.1		Colletotrichum viniferum	hypothetical protein CGCVW01_v002115
QOE88861.1	Fusarium	Fusarium oxysporum f. sp. apii	effector protein
RKK06800.1		Fusarium oxysporum f. sp. cepae	hypothetical protein BFJ65_g18354
KAH7042740.1	Macrophomina	Macrophomina phaseolina	hypothetical protein B0J12DRAFT_702130
EOD49359.1	Neofusicoccum	Neofusicoccum parvum UCRNP2	hypothetical protein UCRNP2_3889
EFQ86255.1	Pyrenophora	Pyrenophora teres f. teres 0-1	hypothetical protein PTT_18568
KAI1665777.1		Pyrenophora tritici-repentis	hypothetical protein L13192_10718
KNG46207.1	Stemphylium	Stemphylium lycopersici	hypothetical protein TW65_97101

## Sheet: Table S2
Table S2 Primers used in this study
Primer name	Primer 5'-3'	Purpose
pGR107::VdR3e-F	tcagcaccagctagcatcgatATGAAGCTATCCGTCCTCGTCC	To amplify the CDS fragmant of VdR3e
pGR107::VdR3e-R	tcaagcttatcggcggtcgacCCAACCCCACATGTTGGC
pGR107::VdR3eΔSP-F	tcagcaccagctagcatcgatATGAACAACTGCAACCAAGCGAAG	To amplify the CDS fragmant of VdR3eΔSP
pGR107::VdR3eΔSP-R	tcaagcttatcggcggtcgacCCAACCCCACATGTTGGC
pSUC2::VdR3eSP-F	ggaattttaattaagaattcATGAAGCTATCCGTCCTCGTC	To amplify the DNA fragment coding singal peptide of VdR3e
pSUC2::VdR3eSP-R	ctatagggagaacctcgaggttgttGGCAGAGACG
pBin::VdR3e-F	atttacgaacgatagggtaccATGAAGCTATCCGTCCTCGTCC	To amplify the CDS fragmant of VdR3e
pBin::VdR3e-R	gcccttgctcaccatggatccCCAACCCCACATGTTGGCA
pBin::VdR3eΔSP-F	atttacgaacgatagggtaccATGAACAACTGCAACCAAG	To amplify the CDS fragmant of VdR3eΔSP
pBin::VdR3eΔSP-R	gcccttgctcaccatggatccCCAACCCCACATGTTGGCA
pCOM::VdR3e-F	tacccaagcatcgatgagctcATGAAGCTATCCGTCCTCGTCC	To amplify the CDS fragmant of VdR3e
pCOM::VdR3e-R	aacgttaagtggatctctagaCCAACCCCACATGTTGGCA
pTRV2::BAK1-F	ggaattcGTGAGGGTGGTGAGCGGGATAAT	Silencing of BAK1 in N. benthamiana
pTRV2::BAK1-R	cctcgagGCTCATAACTGGGCAAAGGGCTT
pTRV2::SOBIR1-F	TGCTCTAGAGGAAGAAAAGGAAAGTCAGA	Silencing of SOBIR1 in N. benthamiana
pTRV2::SOBIR-R	CCGCTCGAGATCCATTGGGGGTTGTATAA
RT-qPCR-NbBAK1-F	GAGGTGGGAGGAATGGCAAA	RT-qPCR for validation of the NbBAK1 gene transcription level
RT-qPCR-NbBAK1-R	TTGGCCCCGACAATTCATCT
RT-qPCR-NbSOBIR1-F	CCAGCAAGTCACAGAAGGGA	RT-qPCR for validation of the NbSOBIR1 gene transcription level
RT-qPCR-NbSOBIR1-R	CCAACACCACACCAAAGCTG
RT-qPCR--VdR3e-F	TATCTTCGCCTTGGGCGTTT	RT-qPCR for validation of the VdR3e gene transcription level
RT-qPCR--VdR3e-R	TGAGCACCTGTCGTTCACTG
RT-qPCR-HSR203-F	GGCAGTGGAGGAGCTTAAAT	RT-qPCR for validation of HSR203 gene transcription level in N. benthamiana
RT-qPCR-HSR203-R	GCTATGTCCCACTCCATTGTTA
RT-qPCR-H1N1-F	ATCCTCGGAGTGATTGCATTAG	RT-qPCR for validation of HIN1 gene transcription level in N. benthamiana
RT-qPCR-H1N1-R	TGTTGTTTGTGGTGGACAAATC
RT-qPCR-NbPR1-F	CCGCCTTCCCTCAACTCAAC	RT-qPCR for validation of NbPR1 gene transcription level in N. benthamiana
RT-qPCR-NbPR1-R	GCACAACCAAGACGTACTGAG
RT-qPCR-NbPR2-F	AGGTGTTTGCTATGGAATGC	RT-qPCR for validation of NbPR2 gene transcription level in N. benthamiana
RT-qPCR-NbPR2-R	TCTGTACCCACCATCTTGC
RT-qPCR-NbPR5-F	GGGCCAATCTTGGAGCATTA	RT-qPCR for validation of NbPR5 gene transcription level in N. benthamiana
RT-qPCR-NbPR5-R	CAGTCTCCAGTCTCACAATTACC
RT-qPCR-NbPR4-F	GGCCAAGATTCCTGTGGTAGAT	RT-qPCR for validation of NbPR4 gene transcription level in N. benthamiana
RT-qPCR-NbPR4-R	CACTGTTGTTTGAGTTCCTGTTCCT
RT-qPCR-NbLOX-F	AAAACCTATGCCTCAAGAAC	RT-qPCR for validation of NbLOX gene transcription level in N. benthamiana
RT-qPCR-NbLOX-R	ACTGCTGCATAGGCTTTGG
RT-qPCR-PDF1.2-F	GTCTCAGAGCCACCGTTTCA	RT-qPCR for validation of PDF1.2 gene transcription level in N. benthamiana
RT-qPCR-PDF1.2-R	CCTTCGGTCAAACAGACGGT
RT-qPCR-ERF1-F	GCTCTTAACGTCGGATGGTC	RT-qPCR for validation of ERF1 gene transcription level in N. benthamiana
RT-qPCR-ERF1-R	AGCCAAACCCTAGCTCCATT
RT-qPCR-EIN2-F	CGTCAACTATGCTGAACCATTTG	RT-qPCR for validation of EIN2 gene transcription level in N. benthamiana
RT-qPCR-EIN2-R	ACGGGCTGCATGGAATTAT
NbEF-1α-F	AGGATACAACCCTGACAAGA	Tobacco EF-1α sequence was used as reference gene for fungal biomass detection
NbEF-1α-R	GTGGGACCAAAAGTAACAAC
Sl-β-actin-F	CAGCAGATGTGGATCTCAAA	Tomato β-actin sequence was used as reference gene for fungal biomass detection
Sl-β-actin-R	CTGTGGACAATGGAAGGAC
18S-F	CGGCTACCACATCCAAGGAA	Cotton 18s sequence was used as reference gene for fungal biomass detection
18S-R	TGTCACTACCTCCCCGTGTCA
VdITS1-F	AAAGTTTTAATGGTTCGCTAAGA	V. dahliae ITS sequence was used as reference gene for fungal biomass detection
VdSTVe1-R	CTTGGTCATTTAGAGGAAGTAA
